# Supplementary material for: Delving into the Heterogeneity of Different Breast Cancer Subtypes and the Prognostic Models Utilizing scRNA-Seq and Bulk RNA-Seq
Source: Int J Mol Sci. 2022 Sep 1;23(17):9936. doi: 10.3390/ijms23179936 (PMC9456551; doi:10.3390/ijms23179936)
Supplement: Supplementary file 1 [file ijms-23-09936-s001.zip]

Archive with 1 entries (1 files):
- ijms-1849646-supplementary.pdf
